# Supplementary material for: Inhalation of Ultrafine Carbon Black-Induced Mitochondrial Dysfunction in Mouse Heart Through Changes in Acetylation
Source: Cells. 2025 Nov 4;14(21):1728. doi: 10.3390/cells14211728 (PMC12607619; doi:10.3390/cells14211728)
Supplement: Supplementary file 1 [file cells-14-01728-s001.zip]

Archive with 1 entries (1 files):
- cells-3891709-supplementary.pdf
